# Supplementary material for: Postharvest Storage Differentially Modulates the Enzymatic and Non-Enzymatic Antioxidant System of the Exocarp and Mesocarp of Hass Avocado: Implications for Disorders
Source: Plants (Basel). 2023 Nov 29;12(23):4008. doi: 10.3390/plants12234008 (PMC10707783; doi:10.3390/plants12234008)
Supplement: Supplementary file 1 [file plants-12-04008-s001.zip]

Archive with 1 entries (1 files):
- plants-2701311-supplementary.pdf
